# Supplementary material for: Abnormal Intrinsic Functional Hubs in Severe Male Obstructive Sleep Apnea: Evidence from a Voxel-Wise Degree Centrality Analysis
Source: PLoS One. 2016 Oct 10;11(10):e0164031. doi: 10.1371/journal.pone.0164031 (PMC5056709; doi:10.1371/journal.pone.0164031)
Supplement: S1 Dataset — (ZIP) [file pone.0164031.s001.zip]

Archive with 13 entries (12 files):
- S1 dataset Altered degree centrality in the OSA patients and GSs (including demographic and clinical data)/
- S1 dataset Altered degree centrality in the OSA patients and GSs (including demographic and clinical data)/2sT-OSA-GSs-zDC-BI.nii
- S1 dataset Altered degree centrality in the OSA patients and GSs (including demographic and clinical data)/DC data of OSA and GSs.sav
- S1 dataset Altered degree centrality in the OSA patients and GSs (including demographic and clinical data)/ROI1.nii
- S1 dataset Altered degree centrality in the OSA patients and GSs (including demographic and clinical data)/ROI10.nii
- S1 dataset Altered degree centrality in the OSA patients and GSs (including demographic and clinical data)/ROI2.nii
- S1 dataset Altered degree centrality in the OSA patients and GSs (including demographic and clinical data)/ROI3.nii
- S1 dataset Altered degree centrality in the OSA patients and GSs (including demographic and clinical data)/ROI4.nii
- S1 dataset Altered degree centrality in the OSA patients and GSs (including demographic and clinical data)/ROI5.nii
- S1 dataset Altered degree centrality in the OSA patients and GSs (including demographic and clinical data)/ROI6.nii
- S1 dataset Altered degree centrality in the OSA patients and GSs (including demographic and clinical data)/ROI7.nii
- S1 dataset Altered degree centrality in the OSA patients and GSs (including demographic and clinical data)/ROI8.nii
- S1 dataset Altered degree centrality in the OSA patients and GSs (including demographic and clinical data)/ROI9.nii
